# Supplementary material for: Genome-Wide Identification of the WOX Gene Family in Three Populus Species and Expression Profiling of Populus euphratica and Populus pruinosa Under Abiotic Stresses
Source: Int J Mol Sci. 2026 Jul 3;27(13):5999. doi: 10.3390/ijms27135999 (PMC13362244; doi:10.3390/ijms27135999)
Supplement: Supplementary file 1 [file ijms-27-05999-s001.zip › Supplementary File.xlsx]

## Sheet: Table S1
Table S1. Molecular characteristics of Populus WOX gene families.
Gene name	Gene ID	Number of Amino Acids	Molecular Weight (Da)	Theoretical pI	Instability Indices	GRAVY	Subcellular Localization
PeuTF01G02352.1	PeWox1	247	28105.3	7.84	68.04	-0.813	nucleus
PeuTF02G01038.1	PeWox2	213	24547.6	9.3	57.23	-1.024	nucleus
PeuTF04G00444.1	PeWox3	383	42210.3	8.77	59.09	-0.571	nucleus
PeuTF05G00832.1	PeWox4	248	27989	5.51	48.94	-0.887	nucleus
PeuTF05G00953.1	PeWox5	265	30147.7	6.32	45.07	-1.11	nucleus
PeuTF05G02339.1	PeWox6	216	24620.8	5.73	54.72	-0.775	nucleus
PeuTF07G00135.1	PeWox7	259	28877.5	6.43	40.72	-0.897	nucleus
PeuTF08G00279.1	PeWox8	172	20064.6	8.79	73.4	-0.81	nucleus
PeuTF08G01000.1	PeWox9	297	33674.4	6.49	53.7	-0.961	nucleus
PeuTF09G00301.1	PeWox10	245	27671	6.79	60.96	-0.704	nucleus
PeuTF10G00646.1	PeWox11	177	20283.7	8.7	59.73	-0.755	nucleus
PeuTF10G01369.1	PeWox12	316	35600.5	8.56	49.97	-0.933	nucleus
PeuTF11G00482.1	PeWox13	380	41982.9	8.23	55.32	-0.514	nucleus
PeuTF12G00377.1	PeWox14	386	43901.6	5.71	53.04	-0.822	nucleus
PeuTF13G00673.1	PeWox15	251	27696.9	5.4	58.94	-0.432	nucleus
PeuTF15G00391.1	PeWox16	375	42490.9	6.47	56.99	-0.894	nucleus
PprTF01G2003.1	PpWox1	247	28059.3	7.78	63.45	-0.756	nucleus
PprTF02G0078.1	PpWox2	239	27196.6	6	47.52	-0.726	cytoplasm
PprTF02G1141.1	PpWox3	213	24515.6	9.28	54	-1.025	nucleus
PprTF04G0377.1	PpWox4	382	42018.1	8.77	59.12	-0.546	nucleus
PprTF05G0785.1	PpWox5	248	27989	5.51	48.94	-0.887	nucleus
PprTF05G0892.1	PpWox6	258	29466.1	6.32	45.95	-1.077	nucleus
PprTF05G2076.1	PpWox7	216	24620.8	5.73	54.72	-0.775	nucleus
PprTF07G0113.1	PpWox8	259	28919.5	6.9	45.71	-0.929	nucleus
PprTF08G1183.1	PpWox9	232	26372.2	6.26	58.63	-1.016	nucleus
PprTF09G0282.1	PpWox10	245	27714	7.15	62.96	-0.733	nucleus
PprTF10G0575.1	PpWox11	181	20857.4	8.36	60.43	-0.778	nucleus
PprTF10G1291.1	PpWox12	316	35598.5	7.75	50.18	-0.911	nucleus
PprTF11G0377.1	PpWox13	481	53549.2	9.2	49.02	-0.483	nucleus
PprTF14G1418.1	PpWox14	213	24467.5	9.03	56.04	-1.027	nucleus
PprTF15G0336.1	PpWox15	375	42490.9	6.47	56.99	-0.894	nucleus
PprTF001Sca0207.1	PpWox16	380	43297.9	5.61	55.17	-0.847	nucleus
Podel.01G248300.1.v2.1	PdWox1	228	25892.2	9.11	64.23	-0.648	nucleus
Podel.01G249000.1.v2.1	PdWox2	152	17706.8	9.17	54.54	-0.934	-
Podel.02G008200.1.v2.1	PdWox3	215	24517.6	5.33	59.91	-0.78	mitochondrion
Podel.02G136500.1.v2.1	PdWox4	213	24520.6	9.3	56.97	-1.01	nucleus
Podel.04G055500.1.v2.1	PdWox5	385	42903.2	8.6	59.17	-0.5	nucleus
Podel.05G114100.1.v2.1	PdWox6	248	28003	5.51	48.94	-0.889	nucleus
Podel.05G127800.1.v2.1	PdWox7	264	30031.6	6.44	45.83	-1.095	nucleus
Podel.05G269200.1.v2.1	PdWox8	216	24591.8	5.73	55.32	-0.741	nucleus
Podel.06G213000.1.v2.1	PdWox9	215	24429.4	7.77	64.06	-0.693	nucleus
Podel.07G014500.1.v2.1	PdWox10	265	29481.1	6.43	44.44	-0.922	nucleus
Podel.08G080300.1.v2.1	PdWox11	181	20969.6	8.97	63.97	-0.766	nucleus
Podel.09G028800.1.v2.1	PdWox12	245	27529.9	7.71	61.92	-0.647	nucleus
Podel.10G109700.1.v2.1	PdWox13	316	35712.7	8.61	45.53	-0.883	nucleus
Podel.10G194900.1.v2.1	PdWox14	181	20905.4	8.36	56.8	-0.772	nucleus
Podel.11G055500.1.v2.1	PdWox15	392	43379.8	7.26	56.04	-0.385	nucleus
Podel.12G050000.1.v2.1	PdWox16	385	43758.4	5.6	53.94	-0.801	nucleus
Podel.13G070900.1.v2.1	PdWox17	254	28039	5.87	62.75	-0.536	nucleus
Podel.14G025200.1.v2.1	PdWox18	210	24192.2	9.03	56.7	-1.045	nucleus
Podel.15G041500.1.v2.1	PdWox19	377	42612	6.65	56.6	-0.904	nucleus
Podel.19G042600.1.v2.1	PdWox20	204	22714.1	7.72	67.01	-0.652	nucleus
Podel.T239400.1.v2.1	PdWox21	241	28099.1	8.92	63.5	-1.119	nucleus

## Sheet: Table S2
Table S2. Prediction of secondary structure of WOX proteins.
Protein	Alpha helix		Extended strand		Random coil
	Sequence length	Propotion	Sequence length	Propotion	Sequence length	Propotion
PeWox1	37	0.149798	14	0.0566802	196	0.793522
PeWox2	37	0.173709	9	0.0422535	167	0.784038
PeWox3	39	0.101828	36	0.0939948	308	0.804178
PeWox4	59	0.237903	15	0.0604839	174	0.701613
PeWox5	39	0.14717	9	0.0339623	217	0.818868
PeWox6	57	0.263889	11	0.0509259	148	0.685185
PeWox7	45	0.173745	12	0.046332	202	0.779923
PeWox8	43	0.25	10	0.0581395	119	0.69186
PeWox9	50	0.16835	10	0.03367	237	0.79798
PeWox10	37	0.15102	14	0.0571429	194	0.791837
PeWox11	47	0.265537	8	0.0451977	122	0.689266
PeWox12	40	0.126582	24	0.0759494	252	0.797468
PeWox13	38	0.1	36	0.0947368	306	0.805263
PeWox14	68	0.176166	20	0.0518135	298	0.772021
PeWox15	35	0.139442	13	0.0517928	203	0.808765
PeWox16	62	0.165333	28	0.0746667	285	0.76
PpWox1	33	0.133603	15	0.0607287	199	0.805668
PpWox2	74	0.309623	8	0.0334728	157	0.656904
PpWox3	35	0.164319	9	0.0422535	169	0.793427
PpWox4	39	0.102094	34	0.0890052	309	0.808901
PpWox5	59	0.237903	15	0.0604839	174	0.701613
PpWox6	43	0.166667	10	0.0387597	205	0.794574
PpWox7	57	0.263889	11	0.0509259	148	0.685185
PpWox8	52	0.200772	9	0.034749	198	0.764479
PpWox9	43	0.185345	7	0.0301724	182	0.784483
PpWox10	37	0.15102	14	0.0571429	194	0.791837
PpWox11	41	0.226519	5	0.0276243	135	0.745856
PpWox12	39	0.123418	18	0.056962	259	0.81962
PpWox13	41	0.0852391	74	0.153846	366	0.760915
PpWox14	41	0.192488	7	0.0328638	165	0.774648
PpWox15	62	0.165333	28	0.0746667	285	0.76
PpWox16	60	0.157895	18	0.0473684	302	0.794737
PdWox1	39	0.171053	10	0.0438596	179	0.785088
PdWox2	43	0.282895	5	0.0328947	104	0.684211
PdWox3	77	0.35814	5	0.0232558	133	0.618605
PdWox4	36	0.169014	9	0.0422535	168	0.788732
PdWox5	34	0.0883117	38	0.0987013	313	0.812987
PdWox6	59	0.237903	16	0.0645161	173	0.697581
PdWox7	44	0.166667	9	0.0340909	211	0.799242
PdWox8	64	0.296296	6	0.0277778	146	0.675926
PdWox9	35	0.162791	16	0.0744186	164	0.762791
PdWox10	46	0.173585	12	0.045283	207	0.781132
PdWox11	57	0.314917	11	0.0607735	113	0.624309
PdWox12	40	0.163265	13	0.0530612	192	0.783673
PdWox13	43	0.136076	17	0.0537975	256	0.810127
PdWox14	40	0.220994	11	0.0607735	130	0.718232
PdWox15	47	0.119898	37	0.0943878	308	0.785714
PdWox16	70	0.181818	25	0.0649351	290	0.753247
PdWox17	37	0.145669	28	0.110236	189	0.744094
PdWox18	49	0.233333	8	0.0380952	153	0.728571
PdWox19	63	0.167109	22	0.0583554	292	0.774536
PdWox20	35	0.171569	9	0.0441176	160	0.784314
PdWox21	65	0.26971	7	0.0290456	169	0.701245

## Sheet: Table S3
Table S3. Selection pressure analysis of WOX gene pairs.
Gene_1	Gene_2	Ka	Ks	Ka_Ks
PeWox1	PpWox1	0.0103435	0.0325607	0.317668
PeWox2	PpWox3	0.00601909	0.0294336	0.204498
PeWox3	PpWox4	0.00681694	0.00767761	0.887898
PeWox4	PpWox5	0	0.0192113	0
PeWox5	PpWox6	0.00166159	0.0176999	0.0938755
PeWox6	PpWox7	0	0.0146884	0
PeWox7	PpWox8	0.0151096	0.0531719	0.284166
PeWox10	PpWox10	0.00522044	0.032263	0.161809
PeWox11	PpWox11	0.00242915	0.0614378	0.0395384
PeWox12	PpWox12	0.0094788	0.0248162	0.381961
PeWox13	PpWox13	0.00228398	0.00764338	0.298818
PeWox14	PpWox16	0.0166117	0.0178994	0.928055
PeWox16	PpWox15	0	0	NaN
PdWox1	PpWox1	0.0315584	0.0675412	0.467247
PdWox3	PpWox2	0.0184525	0.126385	0.146002
PdWox4	PpWox3	0.00803355	0.0601449	0.13357
PdWox6	PpWox5	0.00171086	0.0657595	0.026017
PdWox7	PpWox6	0.0151012	0.0418435	0.360897
PdWox8	PpWox7	0.00589974	0.0221418	0.266452
PdWox10	PpWox8	0.0117321	0.0409458	0.286527
PdWox12	PpWox10	0.0247299	0.0933501	0.264916
PdWox13	PpWox12	0.0246232	0.0662852	0.371474
PdWox14	PpWox11	0.00473935	0.0792525	0.0598006
PdWox15	PpWox13	0.024741	0.0648522	0.381498
PdWox16	PpWox16	0.0283325	0.0639563	0.442999
PdWox18	PpWox14	0	0.0223619	0
PdWox19	PpWox15	0.00801534	0.0335251	0.239085
PdWox1	PeWox1	0.0404268	0.0785965	0.514358
PdWox4	PeWox2	0.00601206	0.0447894	0.134229
PdWox6	PeWox4	0.00171086	0.0454193	0.0376682
PdWox7	PeWox5	0.0130936	0.0231232	0.566254
PdWox8	PeWox6	0.00589974	0.00730822	0.807274
PdWox10	PeWox7	0.0168216	0.0349239	0.481664
PdWox11	PeWox8	0.0201862	0.0734532	0.274818
PdWox12	PeWox10	0.0247227	0.0863785	0.286213
PdWox13	PeWox12	0.0232497	0.0608184	0.382281
PdWox14	PeWox11	0.00730229	0.0709539	0.102916
PdWox15	PeWox13	0.0203422	0.049295	0.412662
PdWox16	PeWox14	0.0158064	0.0482255	0.32776
PdWox17	PeWox15	0.0188476	0.0731685	0.257592
PdWox19	PeWox16	0.00801534	0.0335251	0.239085
PeWox1	PeWox10	0.146736	0.308365	0.475852
PeWox3	PeWox13	0.0877713	0.366399	0.239551
PeWox4	PeWox6	0.248187	1.26244	0.196594
PeWox5	PeWox7	0.0869844	0.197972	0.439378
PeWox8	PeWox11	0.069491	0.303264	0.229144
PeWox9	PeWox12	0.140458	0.23421	0.599709
PeWox14	PeWox16	0.0972948	0.258405	0.37652
PpWox1	PpWox10	0.130991	0.29282	0.447341
PpWox12	PpWox9	0.118741	0.25427	0.466989
PpWox13	PpWox4	0.0930381	0.365186	0.254769
PpWox14	PpWox3	0.0347414	0.276799	0.125511
PpWox15	PpWox16	0.112497	0.271598	0.414202
PpWox2	PpWox7	0.0733529	0.406307	0.180536
PpWox2	PpWox5	0.282088	1.13287	0.249003
PpWox5	PpWox7	0.247716	1.39804	0.177189
PpWox6	PpWox8	0.0803082	0.220117	0.364843
PdWox1	PdWox9	0.0141385	0.0280969	0.503206
PdWox1	PdWox12	0.156953	0.244099	0.642988
PdWox3	PdWox8	0.0559866	0.300641	0.186224
PdWox3	PdWox6	0.231232	1.14091	0.202674
PdWox4	PdWox18	0.026807	0.21028	0.127482
PdWox5	PdWox15	0.106182	0.327562	0.324159
PdWox6	PdWox8	0.238073	1.22317	0.194636
PdWox7	PdWox10	0.0741416	0.171071	0.433396
PdWox11	PdWox14	0.0680458	0.237737	0.286224
PdWox13	PdWox16	0.482189	1.63577	0.294777
PdWox16	PdWox19	0.0972551	0.276362	0.351912
PdWox17	PdWox20	0.103929	0.343995	0.302123

## Sheet: Table S4
Table S4. The duplication types of 53 Populus WOX genes.
Gene name	Gene ID	Duplication type
PeuTF01G02352.1	PeWox1	WGD or segmental
PeuTF02G01038.1	PeWox2	Dispersed
PeuTF04G00444.1	PeWox3	WGD or segmental
PeuTF05G00832.1	PeWox4	WGD or segmental
PeuTF05G00953.1	PeWox5	WGD or segmental
PeuTF05G02339.1	PeWox6	WGD or segmental
PeuTF07G00135.1	PeWox7	WGD or segmental
PeuTF08G00279.1	PeWox8	WGD or segmental
PeuTF08G01000.1	PeWox9	WGD or segmental
PeuTF09G00301.1	PeWox10	WGD or segmental
PeuTF10G00646.1	PeWox11	WGD or segmental
PeuTF10G01369.1	PeWox12	WGD or segmental
PeuTF11G00482.1	PeWox13	WGD or segmental
PeuTF12G00377.1	PeWox14	WGD or segmental
PeuTF13G00673.1	PeWox15	Dispersed
PeuTF15G00391.1	PeWox16	WGD or segmental
PprTF01G2003.1	PpWox1	WGD or segmental
PprTF02G0078.1	PpWox2	WGD or segmental
PprTF02G1141.1	PpWox3	WGD or segmental
PprTF04G0377.1	PpWox4	WGD or segmental
PprTF05G0785.1	PpWox5	WGD or segmental
PprTF05G0892.1	PpWox6	WGD or segmental
PprTF05G2076.1	PpWox7	WGD or segmental
PprTF07G0113.1	PpWox8	WGD or segmental
PprTF08G1183.1	PpWox9	WGD or segmental
PprTF09G0282.1	PpWox10	WGD or segmental
PprTF10G0575.1	PpWox11	WGD or segmental
PprTF10G1291.1	PpWox12	WGD or segmental
PprTF11G0377.1	PpWox13	WGD or segmental
PprTF14G1418.1	PpWox14	WGD or segmental
PprTF15G0336.1	PpWox15	WGD or segmental
PprTF001Sca0207.1	PpWox16	WGD or segmental
Podel.01G248300.1.v2.1	PdWox1	WGD or segmental
Podel.01G249000.1.v2.1	PdWox2	Proximal
Podel.02G008200.1.v2.1	PdWox3	WGD or segmental
Podel.02G136500.1.v2.1	PdWox4	WGD or segmental
Podel.04G055500.1.v2.1	PdWox5	WGD or segmental
Podel.05G114100.1.v2.1	PdWox6	WGD or segmental
Podel.05G127800.1.v2.1	PdWox7	WGD or segmental
Podel.05G269200.1.v2.1	PdWox8	WGD or segmental
Podel.06G213000.1.v2.1	PdWox9	WGD or segmental
Podel.07G014500.1.v2.1	PdWox10	WGD or segmental
Podel.08G080300.1.v2.1	PdWox11	WGD or segmental
Podel.09G028800.1.v2.1	PdWox12	WGD or segmental
Podel.10G109700.1.v2.1	PdWox13	WGD or segmental
Podel.10G194900.1.v2.1	PdWox14	WGD or segmental
Podel.11G055500.1.v2.1	PdWox15	WGD or segmental
Podel.12G050000.1.v2.1	PdWox16	WGD or segmental
Podel.13G070900.1.v2.1	PdWox17	WGD or segmental
Podel.14G025200.1.v2.1	PdWox18	WGD or segmental
Podel.15G041500.1.v2.1	PdWox19	WGD or segmental
Podel.19G042600.1.v2.1	PdWox20	WGD or segmental
Podel.T239400.1.v2.1	PdWox21	Dispersed

## Sheet: Table S5
Table S5. The differential expressed genes among different groups
	Group	Gene	log2FoldChange	pvalue
Populus euphratica	Drought vs. CK	PeWox15	2.10449	2.00028e-64
		PeWox11	2.16931	4.94418e-07
		PeWox6	0.880678	5.26377e-07
		PeWox2	-1.9036	1.39279e-05
		PeWox14	-0.747371	0.000606916
		PeWox12	5.32522	0.00379758
		PeWox8	2.92857	0.00980767
	Salt vs. CK	PeWox2	-2.55168	1.38142e-44
		PeWox15	1.72061	1.31257e-26
		PeWox16	-2.31654	2.29046e-16
		PeWox11	1.62967	7.40443e-07
		PeWox3	0.995952	0.00111639
		PeWox5	0.878531	0.0040954
Populus pruinosa	Drought vs. CK	PpWox2	1.54202	5.62307e-22
		PpWox11	1.98027	0.000214912
		PpWox16	-0.745811	0.00401685
		PpWox3	-0.629637	0.0126491
		PpWox1	-2.50659	0.0169424
		PpWox14	-0.634894	0.043457
	Salt vs. CK	PpWox14	-4.89048	1.62532e-35
		PpWox4	2.83246	3.04796e-26
		PpWox15	-2.14341	3.76239e-25
		PpWox6	2.68246	2.98503e-18
		PpWox2	0.650839	2.83767e-10
		PpWox11	1.051	0.000462308
		PpWox13	0.913711	0.00146179
		PpWox3	-0.615849	0.00166202
		PpWox16	-0.652901	0.00364296
		PpWox1	-1.17187	0.0115667

## Sheet: Table S6
Table S6. The primers of genes in the qRT-PCR experiment
Genes	Names of Primers	Sequences
PeWox11	F	ATCCAGAACATCTCCACCC
	R	CCTTCTCATCAACAGAAACCC
PeWox15	F	AACCCACCAAAGGATGAAAC
	R	GAGGAACCAACAAGATACGAAG
PpWox2	F	GCTGTCCACAAGATAGGGTCG
	R	TGTTTGGCACTACGGCTGAT
PpWox6	F	AAATGAGGATAATAATGGTGGTGC
	R	TTGGGGACCTAACACCTTTGA
PeActin	F	ACCCTCCAATCCAGACACTG
	R	TTGCTGACCGTATGAGCAAG

## Sheet: Figure S1
Figure S1. Maximum Likelihood (ML) phylogenetic tree of WOX genes
